# Supplementary material for: A Polycomb Group Protein Is Retained at Specific Sites on Chromatin in Mitosis
Source: PLoS Genet. 2012 Dec 20;8(12):e1003135. doi: 10.1371/journal.pgen.1003135 (PMC3527277; doi:10.1371/journal.pgen.1003135)
Supplement: Table S1 — Genes bound by PSC in mitosis (within 2 kb of TSS). List of genes with PSC bound in mitosis. (XLS) [file pgen.1003135.s003.xls]

## Sheet: genes bound by PSC in mitosis
Table S1. Genes bound by PSC in mitosis (within 2kb of TSS).
14-3-3epsilon	CG31196 gene product from transcript CG31196-RA
14-3-3zeta	CG17870 gene product from transcript CG17870-RB
Alh	Alhambra
alien	COP9 signalosome complex subunit 2
alpha-Adaptin	CG4260 gene product from transcript CG4260-RA
alphaTub84B	alpha-Tubulin at 84B
Apc	APC-like
Aps	CG6391 gene product from transcript CG6391-RC
Arc-p34	CG10954 gene product from transcript CG10954-RA
Arf51F	ADP ribosylation factor 51F
arr	arrow
Asph	Aspartyl beta-hydroxylase
ast	asteroid
Asx	Additional sex combs
Atg5	Autophagy-specific gene 5
Atg8a	Autophagy-specific gene 8a
Atpalpha	Na pump alpha subunit
ATPsyn-Cf6	ATPase coupling factor 6
ATPsyn-d	ATP synthase, subunit d
Atx2	Ataxin-2
aur	aurora
B52	CG10851 gene product from transcript CG10851-RB
bam	bag of marbles
bbg	big bang
bcd	bicoid
BCL7-like	CG17252 gene product from transcript CG17252-RA
bdg	bedraggled
ben	bendless
betaTub56D	beta-Tubulin at 56D
brat	brain tumor
Bsg	Basigin
Bsg25D	Blastoderm-specific gene 25D
Btk29A	Btk family kinase at 29A
bun	bunched
ca	claret
cbt	cabut
Cct1	CTP:phosphocholine cytidylyltransferase 1
Cenp-C	CG31258 gene product from transcript CG31258-RA
CG10038	CG10038 gene product from transcript CG10038-RB
CG10139	CG10139 gene product from transcript CG10139-RA
CG10188	CG10188 gene product from transcript CG10188-RB
CG10336	CG10336 gene product from transcript CG10336-RC
CG10418	CG10418 gene product from transcript CG10418-RA
CG10426	CG10426 gene product from transcript CG10426-RA
CG10496	CG10496 gene product from transcript CG10496-RA
CG10585	CG10585 gene product from transcript CG10585-RA
CG10600	CG10600 gene product from transcript CG10600-RA
CG10602	CG10602 gene product from transcript CG10602-RA
CG10777	CG10777 gene product from transcript CG10777-RB
CG10778	CG10778 gene product from transcript CG10778-RA
CG10915	CG10915 gene product from transcript CG10915-RA
CG10973	CG10973 gene product from transcript CG10973-RA
CG10992	CG10992 gene product from transcript CG10992-RA
CG11015	CG11015 gene product from transcript CG11015-RA
CG11030	CG11030 gene product from transcript CG11030-RA
CG1104	CG1104 gene product from transcript CG1104-RB
CG1105	CG1105 gene product from transcript CG1105-RA
CG11138	CG11138 gene product from transcript CG11138-RC
CG11299	CG11299 gene product from transcript CG11299-RA
CG11377	CG11377 gene product from transcript CG11377-RA
CG11399	CG11399 gene product from transcript CG11399-RB
CG11412	CG11412 gene product from transcript CG11412-RC
CG11486	CG11486 gene product from transcript CG11486-RG
CG11505	CG11505 gene product from transcript CG11505-RA
CG11880	CG11880 gene product from transcript CG11880-RA
CG11964	CG11964 gene product from transcript CG11964-RA
CG12007	CG12007 gene product from transcript CG12007-RA
CG12026	CG12026 gene product from transcript CG12026-RB
CG12054	CG12054 gene product from transcript CG12054-RA
CG12077	CG12077 gene product from transcript CG12077-RB
CG12082	CG12082 gene product from transcript CG12082-RA
CG12134	CG12134 gene product from transcript CG12134-RA
CG12728	CG12728 gene product from transcript CG12728-RA
CG12734	CG12734 gene product from transcript CG12734-RA
CG12935	CG12935 gene product from transcript CG12935-RA
CG13306	CG13306 gene product from transcript CG13306-RA
CG13472	CG13472 gene product from transcript CG13472-RA
CG1354	CG1354 gene product from transcript CG1354-RC
CG13625	CG13625 gene product from transcript CG13625-RA
CG13993	CG13993 gene product from transcript CG13993-RA
CG1407	CG1407 gene product from transcript CG1407-RB
CG14290	CG14290 gene product from transcript CG14290-RB
CG14990	CG14990 gene product from transcript CG14990-RA
CG15111	CG15111 gene product from transcript CG15111-RB
CG15160	CG15160 gene product from transcript CG15160-RA
CG15358	CG15358 gene product from transcript CG15358-RA
CG15387	CG15387 gene product from transcript CG15387-RA
CG15618	CG15618 gene product from transcript CG15618-RB
CG16742	CG16742 gene product from transcript CG16742-RA
CG16903	CG16903 gene product from transcript CG16903-RA
CG16941	CG16941 gene product from transcript CG16941-RA
CG17180	CG17180 gene product from transcript CG17180-RA
CG17574	CG17574 gene product from transcript CG17574-RA
CG17618	CG17618 gene product from transcript CG17618-RB
CG17734	CG17734 gene product from transcript CG17734-RA
CG17746	CG17746 gene product from transcript CG17746-RA
CG17855	CG17855 gene product from transcript CG17855-RA
CG1814	CG1814 gene product from transcript CG1814-RC
CG18619	CG18619 gene product from transcript CG18619-RD
CG18769	CG18769 gene product from transcript CG18769-RB
CG18811	CG18811 gene product from transcript CG18811-RA
CG1910	CG1910 gene product from transcript CG1910-RB
CG2059	CG2059 gene product from transcript CG2059-RB
CG2182	CG2182 gene product from transcript CG2182-RA
CG2875	CG2875 gene product from transcript CG2875-RB
CG2991	CG2991 gene product from transcript CG2991-RA
CG3011	CG3011 gene product from transcript CG3011-RA
CG30152	CG30152 gene product from transcript CG30152-RA
CG30286	CG30286 gene product from transcript CG30286-RB
CG30349	CG30349 gene product from transcript CG30349-RA
CG3061	CG3061 gene product from transcript CG3061-RA
CG31021	CG31021 gene product from transcript CG31021-RB
CG31120	CG31120 gene product from transcript CG31120-RB
CG31122	CG31122 gene product from transcript CG31122-RA
CG31352	CG31352 gene product from transcript CG31352-RA
CG31472	CG31472 gene product from transcript CG31472-RA
CG31739	CG31739 gene product from transcript CG31739-RA
CG31958	CG31958 gene product from transcript CG31958-RA
CG3209	CG3209 gene product from transcript CG3209-RC
CG32177	CG32177 gene product from transcript CG32177-RA
CG32301	CG32301 gene product from transcript CG32301-RB
CG32479	CG32479 gene product from transcript CG32479-RA
CG32758	CG32758 gene product from transcript CG32758-RA
CG32767	CG32767 gene product from transcript CG32767-RD
CG33111	CG33111 gene product from transcript CG33111-RC
CG33155	CG33155 gene product from transcript CG33155-RC
CG3358	CG3358 gene product from transcript CG3358-RA
CG33777	CG33777 gene product from transcript CG33777-RA
CG33936	CG33936 gene product from transcript CG33936-RB
CG33977	CG33977 gene product from transcript CG33977-RA
CG34104	CG34104 gene product from transcript CG34104-RB
CG34133	CG34133 gene product from transcript CG34133-RC
CG34342	CG34342 gene product from transcript CG34342-RC
CG34422	CG34422 gene product from transcript CG34422-RA
CG3532	CG3532 gene product from transcript CG3532-RB
CG3563	CG3563 gene product from transcript CG3563-RA
CG3626	CG3626 gene product from transcript CG3626-RA
CG3744	CG3744 gene product from transcript CG3744-RC
CG3808	CG3808 gene product from transcript CG3808-RA
CG40178	CG40178 gene product from transcript CG40178-RA
CG42238	CG42238 gene product from transcript CG42238-RA
CG42389	CG42389 gene product from transcript CG42389-RE
CG42445	CG42445 gene product from transcript CG42445-RA
CG42542	CG42542 gene product from transcript CG42542-RE
CG42574	CG42574 gene product from transcript CG42574-RE
CG4266	CG4266 gene product from transcript CG4266-RA
CG42788	CG42788 gene product from transcript CG42788-RC
CG42856	CG42856 gene product from transcript CG42856-RC
CG4365	CG4365 gene product from transcript CG4365-RB
CG4420	CG4420 gene product from transcript CG4420-RA
CG4433	CG4433 gene product from transcript CG4433-RB
CG4452	CG4452 gene product from transcript CG4452-RB
CG4502	CG4502 gene product from transcript CG4502-RB
CG4580	CG4580 gene product from transcript CG4580-RA
CG4585	CG4585 gene product from transcript CG4585-RA
CG4699	CG4699 gene product from transcript CG4699-RJ
CG4970	CG4970 gene product from transcript CG4970-RB
CG5098	CG5098 gene product from transcript CG5098-RA
CG5149	CG5149 gene product from transcript CG5149-RA
CG5180	CG5180 gene product from transcript CG5180-RB
CG5292	CG5292 gene product from transcript CG5292-RA
CG5316	Aprataxin-like protein
CG5525	CG5525 gene product from transcript CG5525-RA
CG5823	CG5823 gene product from transcript CG5823-RA
CG5903	CG5903 gene product from transcript CG5903-RA
CG6115	CG6115 gene product from transcript CG6115-RA
CG6241	CG6241 gene product from transcript CG6241-RA
CG6359	CG6359 gene product from transcript CG6359-RA
CG6370	CG6370 gene product from transcript CG6370-RA
CG6412	CG6412 gene product from transcript CG6412-RA
CG6479	CG6479 gene product from transcript CG6479-RB
CG6512	CG6512 gene product from transcript CG6512-RA
CG6597	CG6597 gene product from transcript CG6597-RC
CG6693	CG6693 gene product from transcript CG6693-RA
CG6746	CG6746 gene product from transcript CG6746-RA
CG6812	CG6812 gene product from transcript CG6812-RA
CG6923	CG6923 gene product from transcript CG6923-RA
CG6966	CG6966 gene product from transcript CG6966-RB
CG7033	CG7033 gene product from transcript CG7033-RC
CG7430	CG7430 gene product from transcript CG7430-RA
CG7564	CG7564 gene product from transcript CG7564-RA
CG7655	CG7655 gene product from transcript CG7655-RA
CG7922	CG7922 gene product from transcript CG7922-RA
CG7943	CG7943 gene product from transcript CG7943-RB
CG7956	CG7956 gene product from transcript CG7956-RA
CG8026	CG8026 gene product from transcript CG8026-RD
CG8108	CG8108 gene product from transcript CG8108-RA
CG8195	CG8195 gene product from transcript CG8195-RA
CG8204	CG8204 gene product from transcript CG8204-RA
CG8321	CG8321 gene product from transcript CG8321-RA
CG8735	CG8735 gene product from transcript CG8735-RA
CG8949	CG8949 gene product from transcript CG8949-RA
CG8979	CG8979 gene product from transcript CG8979-RC
CG9007	CG9007 gene product from transcript CG9007-RA
CG9139	CG9139 gene product from transcript CG9139-RA
CG9171	CG9171 gene product from transcript CG9171-RC
CG9467	CG9467 gene product from transcript CG9467-RA
CG9773	CG9773 gene product from transcript CG9773-RA
CG9849	CG9849 gene product from transcript CG9849-RA
CG9894	CG9894 gene product from transcript CG9894-RB
CG9945	CG9945 gene product from transcript CG9945-RB
CG9989	CG9989 gene product from transcript CG9989-RA
chic	chickadee
chrw	chrowded
cib	ciboulot
cindr	CIN85 and CD2AP orthologue
CkIIbeta	Casein kinase II beta subunit
Cks30A	Cyclin-dependent kinase subunit 30A
cmet	CENP-meta
cnc	cap-n-collar
cno	canoe
crol	crooked legs
crp	cropped
CSN1b	COP9 complex homolog subunit 1 b
CSN7	COP9 complex homolog subunit 7
Cul-3	Cullin-3
Cul-5	Cullin-5
CycA	Cyclin A
CycB	Cyclin B
CycG	Cyclin G
CycT	Cyclin T
CycY	Cyclin Y
cype	cyclope
dco	discs overgrown
Dg	Dystroglycan
Dhc64C	Dynein heavy chain 64C
dikar	CG42799 gene product from transcript CG42799-RC
Dlic	Dynein light intermediate chain
DLP	Daxx-like protein
DnaJ-1	DnaJ-like-1
DNApol-alpha180	DNA polymerase alpha 180kD
dos	daughter of sevenless
Dp1	Dodeca-satellite-binding protein 1
dpr2	CG33507 gene product from transcript CG33507-RB
dre4	FACT complex subunit spt16
Droj2	DnaJ-like-2
dup	double parked
dyn-p25	dynactin-subunit-p25
Dys	Dystrophin
E(bx)	Enhancer of bithorax
E(Pc)	Enhancer of Polycomb
e(r)	enhancer of rudimentary
Ef1alpha48D	Elongation factor 1alpha48D
eIF-2beta	Eukaryotic initiation factor 2beta
eIF-5A	CG3186 gene product from transcript CG3186-RA
eIF3-S8	CG4954 gene product from transcript CG4954-RA
eIF3-S9	CG4878 gene product from transcript CG4878-RA
Eip74EF	Ecdysone-induced protein 74EF
eRF1	eukaryotic release factor 1
fal	falten
Fatp	Fatty acid (long chain) transport protein
FBX011	FBX011 ortholog
fd68A	forkhead domain 68A
Fem-1	CG9025 gene product from transcript CG9025-RA
Fibp	CG8660 gene product from transcript CG8660-RD
fig	fos intronic gene
FKBP59	FK506-binding protein FKBP59
fl(2)d	female lethal d
flfl	falafel
frtz	fritz
fs(1)h	female sterile (1) homeotic
g	garnet
G-ialpha65A	G protein alphai subunit 65A
Galpha49B	G protein alpha49B
Gap1	GTPase-activating protein 1
Gef26	CG9491 gene product from transcript CG9491-RB
Gr89a	Gustatory receptor 89a
granny-smith	granny smith
gry	gryzun
gukh	GUK-holder
Hel25E	Helicase at 25E
Hel89B	Helicase 89B
heph	hephaestus
HLH106	Helix loop helix protein 106
HmgZ	HMG protein Z
how	held out wings
hppy	happyhour
Hrb98DE	Heterogeneous nuclear ribonucleoprotein at 98DE
Hsc70Cb	CG6603 gene product from transcript CG6603-RG
HSPC300	CG30173 gene product from transcript CG30173-RA
HtrA2	CG8464 gene product from transcript CG8464-RA
hts	hu li tai shao
Hydr1	alpha/beta hydrolase 1
Incenp	Inner centromere protein
Jra	Jun-related antigen
jumu	jumeau
katanin-60	katanin 60
Khc-73	Kinesin-73
kibra	kibra ortholog
kuk	kugelkern
l(1)G0269	lethal (1) G0269
l(1)G0289	lethal (1) G0289
l(3)73Ah	lethal (3) 73Ah
l(3)L1231	lethal (3) L1231
Lac	Lachesin
lace	CG4162 gene product from transcript CG4162-RA
lack	lethal with a checkpoint kinase
Lasp	CG3849 gene product from transcript CG3849-RB
lin19	lin-19-like
Lk6	CG17342 gene product from transcript CG17342-RA
Lnk	CG17367 gene product from transcript CG17367-RC
loco	locomotion defects
lox	lysyl oxidase-like
lqf	liquid facets
lwr	lesswright
mam	mastermind
MAN1	CG3167 gene product from transcript CG3167-RA
Map205	Microtubule-associated protein 205
Mapmodulin	CG5784 gene product from transcript CG5784-RB
Mbs	Myosin binding subunit
Mcm5	Minichromosome maintenance 5
Mcm7	Minichromosome maintenance 7
Mef2	Myocyte enhancer factor 2
MESR4	Misexpression suppressor of ras 4
Mgat1	UDP-GlcNAc:a-3-D-mannoside-beta-1,2-N-acetylglucosaminyltransferase I
mip120	Myb-interacting protein 120
mnb	minibrain
Moca-cyp	CG1866 gene product from transcript CG1866-RA
mod(mdg4)	modifier of mdg4
Moe	Moesin
MrgBP	CG13746 gene product from transcript CG13746-RA
mRpL55	mitochondrial ribosomal protein L55
mRpS17	mitochondrial ribosomal protein S17
MTA1-like	CG2244 gene product from transcript CG2244-RC
MTF-1	Metal response element-binding Transcription Factor-1
mts	microtubule star
N	Notch
nan	nanchung
Nap1	Nucleosome assembly protein 1
NAT1	CG3845 gene product from transcript CG3845-RA
Nc73EF	Neural conserved at 73EF
nemy	no extended memory
Neu3	CG7649 gene product from transcript CG7649-RC
neur	neuralized
Nmda1	N-methyl-D-aspartate receptor-associated protein
Nmnat	Nicotinamide mononucleotide adenylyltransferase
nmo	nemo
nop5	CG10206 gene product from transcript CG10206-RA
not	non-stop
Npc2b	Niemann-Pick type C-2b
Nrg	Neuroglian
Nrx-IV	Neurexin IV
NTPase	CG3059 gene product from transcript CG3059-RD
nudC	CG9710 gene product from transcript CG9710-RA
nxf4	nuclear export factor 4
Oatp30B	Organic anion transporting polypeptide 30B
oho23B	overgrown hematopoietic organs at 23B
osa	Trithorax group protein osa
oys	oysgedart
P58IPK	CG8286 gene product from transcript CG8286-RA
Pabp2	CG2163 gene product from transcript CG2163-RA
Paip2	polyA-binding protein interacting protein 2
Patr-1	Protein associated with topo II related - 1
Pdi	Protein disulfide isomerase
pds5	CG17509 gene product from transcript CG17509-RA
Pep	Protein on ecdysone puffs
pex1	peroxin 1
PhKgamma	Phosphorylase kinase gamma
Pi3K68D	Phosphotidylinositol 3 kinase 68D
Pi3K92E	CG4141 gene product from transcript CG4141-RB
Pino	Pinocchio
pita	CG3941 gene product from transcript CG3941-RA
Pka-C1	cAMP-dependent protein kinase 1
Pkc98E	Protein C kinase 98E
Plap	Phospholipase A2 activator protein
Pmm45A	Phosphomannomutase 45A
PNUTS	CG33526 gene product from transcript CG33526-RD
Pp1-87B	Protein phosphatase 1 at 87B
Pp2A-29B	Protein phosphatase 2A at 29B
PRL-1	CG4993 gene product from transcript CG4993-RB
Pros29	Proteasome 29kD subunit
Pros35	Proteasome 35kD subunit
Prosalpha7	Proteasome alpha7 subunit
Prosbeta2	Proteasome beta2 subunit
Prx5	Peroxiredoxin 5
ptip	CG32133 gene product from transcript CG32133-RA
Ptp61F	Protein tyrosine phosphatase 61F
Ptpmeg	CG1228 gene product from transcript CG1228-RD
R	Roughened
Rab11	Rab-protein 11
Rab30	CG9100 gene product from transcript CG9100-RB
Rab5	Rab-protein 5
Ras64B	Ras oncogene at 64B
Rbp1	RNA-binding protein 1
rdgBbeta	CG17818 gene product from transcript CG17818-RA
Rel	Relish
RFeSP	Rieske iron-sulfur protein
Rh5	Rhodopsin 5
Rho1	CG8416 gene product from transcript CG8416-RB
RhoGAP68F	CG6811 gene product from transcript CG6811-RA
RhoGAP93B	CG3421 gene product from transcript CG3421-RA
RhoGDI	CG7823 gene product from transcript CG7823-RA
RhoGEF3	CG42378 gene product from transcript CG42378-RI
Ripalpha	RPA-interacting protein alpha
rogdi	CG7725 gene product from transcript CG7725-RB
rok	Rho-kinase
row	relative of woc
RpL10Ab	Ribosomal protein L10Ab
RpL11	Ribosomal protein L11
RpL23A	Ribosomal protein L23A
RpL26	Ribosomal protein L26
RpL27	Ribosomal protein L27
RpL27A	Ribosomal protein L27A
RpL30	Ribosomal protein L30
RpL31	Ribosomal protein L31
RpL35	Ribosomal protein L35
RpL36	Ribosomal protein L36
RpL36A	Ribosomal protein L36A
RpL37A	Ribosomal protein L37A
RpL37a	Ribosomal protein L37a
RpL39	Ribosomal protein L39
RpL7A	Ribosomal protein L7A
RpLP1	Ribosomal protein LP1
RpLP2	Ribosomal protein LP2
Rpn6	Proteasome p44.5 subunit
RpS11	Ribosomal protein S11
RpS12	Ribosomal protein S12
RpS15	Ribosomal protein S15
RpS15Aa	Ribosomal protein S15Aa
RpS23	Ribosomal protein S23
RpS24	Ribosomal protein S24
RpS28a	Ribosomal protein S28a
RpS5a	Ribosomal protein S5a
RpS6	Ribosomal protein S6
RpS7	Ribosomal protein S7
Rtnl1	CG33113 gene product from transcript CG33113-RF
rux	roughex
Sac1	CG9128 gene product from transcript CG9128-RB
Sap30	SIN3-associated polypeptide 30
sar1	CG7073 gene product from transcript CG7073-RB
Sbf	SET domain binding factor
scrib	scribbled
Sec61beta	CG10130 gene product from transcript CG10130-RA
Sfmbt	Scm-related gene containing four mbt domains
shg	shotgun
Sir2	CG5216 gene product from transcript CG5216-RA
slim	scruin like at the midline
slmb	supernumerary limbs
SMC1	CG6057 gene product from transcript CG6057-RA
smg	smaug
smt3	CG4494 gene product from transcript CG4494-RA
snama	something that sticks like glue
SNF4Agamma	SNF4/AMP-activated protein kinase gamma subunit
snmRNA:641	small non-messenger RNA 641
snoRNA:Me18S-A1576	ncRNA
snRNP-U1-70K	small ribonucleoprotein particle U1 subunit 70K
Socs16D	Suppressor of Cytokine Signaling at 16D
Socs36E	Suppressor of cytokine signaling at 36E
sop	string of pearls
Sop2	Suppressor of profilin 2
sowah	sosondowah
Sox14	Sox box protein 14
Spase22-23	Spase 22/23-subunit
Spec2	CG14672 gene product from transcript CG14672-RA
spi	spitz
spin	spinster
Spn	Spinophilin
Src64B	Src oncogene at 64B
Sry-beta	Serendipity beta
ssp2	short spindle 2
stau	staufen
Sxl	Sex lethal
Syb	Synaptobrevin
Syx1A	Syntaxin 1A
T48	Transcript 48
Taf4	TBP-associated factor 4
Taf7	TBP-associated factor 7
tan	tantalus
Tango13	Transport and Golgi organization 13
TER94	CG2331 gene product from transcript CG2331-RA
tko	technical knockout
TMS1	CG4672 gene product from transcript CG4672-RA
Tom7	Translocase of outer membrane 7
Tpi	Triose phosphate isomerase
Tpr2	Tetratricopeptide repeat protein 2
Trf2	TATA box binding protein-related factor 2
Trf4-1	CG11265 gene product from transcript CG11265-RE
Trp1	Translocation protein 1
trx	trithorax
Tsp42Ed	Tetraspanin 42Ed
Tsp96F	Tetraspanin 96F
ttk	tramtrack
Tudor-SN	CG7008 gene product from transcript CG7008-RA
tun	tungus
Uba1	Ubiquitin activating enzyme 1
Ufd1-like	Ubiquitin fusion-degradation 1-like
unk	unkempt
Utx	CG5640 gene product from transcript CG5640-RD
Vha13	Vacuolar H[+] ATPase G-subunit
vig2	CG11844 gene product from transcript CG11844-RB
wee	CG4488 gene product from transcript CG4488-RA
wmd	wing morphogenesis defect
wts	warts
XNP	Transcriptional regulator ATRX homolog
yrt	yurt
Zasp52	Z band alternatively spliced PDZ-motif protein 52
zf30C	Zinc finger protein 30C
