# Supplementary material for: A Polycomb Group Protein Is Retained at Specific Sites on Chromatin in Mitosis
Source: PLoS Genet. 2012 Dec 20;8(12):e1003135. doi: 10.1371/journal.pgen.1003135 (PMC3527277; doi:10.1371/journal.pgen.1003135)
Supplement: Table S2 — Genes bound by PSC in mitosis with transcription-related GO terms. Subset of genes with PSC bound in mitosis that have transcription-related GO terms that are enriched versus genomic background. (XLS) [file pgen.1003135.s004.xls]

## Sheet: M genes, transcription-related 
Table S2. Genes bound by PSC in mitosis with transcription-related GO terms.
Asx	Additional sex combs
Alh	Alhambra
CG5316	Aprataxin-like protein
bcd	bicoid
brat	brain tumor
bun	bunched
cbt	cabut
Pka-C1	cAMP-dependent protein kinase 1
cnc	cap-n-collar
alien	COP9 signalosome complex subunit 2
crol	crooked legs
crp	cropped
CycT	Cyclin T
DLP	Daxx-like protein
Trf4-1	CG11265 gene product from transcript CG11265-RE
fd68A	forkhead domain 68A
vig2	CG11844 gene product from transcript CG11844-RB
MrgBP	CG13746 gene product from transcript CG13746-RA
CG16903	CG16903 gene product from transcript CG16903-RA
CG18619	CG18619 gene product from transcript CG18619-RD
MTA1-like	CG2244 gene product from transcript CG2244-RC
Cenp-C	CG31258 gene product from transcript CG31258-RA
ptip	CG32133 gene product from transcript CG32133-RA
CG33936	CG33936 gene product from transcript CG33936-RB
CG34422	CG34422 gene product from transcript CG34422-RA
pita	CG3941 gene product from transcript CG3941-RA
Sir2	CG5216 gene product from transcript CG5216-RA
SMC1	CG6057 gene product from transcript CG6057-RA
CG6812	CG6812 gene product from transcript CG6812-RA
Tudor-SN	CG7008 gene product from transcript CG7008-RA
row	relative of woc
CG9139	CG9139 gene product from transcript CG9139-RA
DNApol-alpha180	DNA polymerase alpha 180kD
Dp1	Dodeca-satellite-binding protein 1
dup	double parked
Eip74EF	Ecdysone-induced protein 74EF
E(bx)	Enhancer of bithorax
E(Pc)	Enhancer of Polycomb
e(r)	enhancer of rudimentary
dre4	FACT complex subunit spt16
fs(1)h	female sterile (1) homeotic
Hel89B	Helicase 89B
HLH106	Helix loop helix protein 106
Hrb98DE	Heterogeneous nuclear ribonucleoprotein at 98DE
Sap30	SIN3-associated polypeptide 30
HmgZ	HMG protein Z
jumu	jumeau
Jra	Jun-related antigen
lack	lethal with a checkpoint kinase
mam	mastermind
MTF-1	Metal response element-binding Transcription Factor-1
Mcm5	Minichromosome maintenance 5
Mcm7	Minichromosome maintenance 7
mRpL55	mitochondrial ribosomal protein L55
mod(mdg4)	modifier of mdg4
mip120	Myb-interacting protein 120
Mef2	Myocyte enhancer factor 2
neur	neuralized
not	non-stop
N	Notch
Nap1	Nucleosome assembly protein 1
Pep	Protein on ecdysone puffs
Rab5	Rab-protein 5
Rel	Relish
Sfmbt	Scm-related gene containing four mbt domains
Sry-beta	Serendipity beta
Sxl	Sex lethal
Sox14	Sox box protein 14
tan	tantalus
Trf2	TATA box binding protein-related factor 2
Taf4	TBP-associated factor 4
Taf7	TBP-associated factor 7
ttk	tramtrack
XNP	Transcriptional regulator ATRX homolog
trx	trithorax
osa	Trithorax group protein osa
unk	unkempt
wts	warts
zf30C	Zinc finger protein 30C
