# Supplementary material for: A Polycomb Group Protein Is Retained at Specific Sites on Chromatin in Mitosis
Source: PLoS Genet. 2012 Dec 20;8(12):e1003135. doi: 10.1371/journal.pgen.1003135 (PMC3527277; doi:10.1371/journal.pgen.1003135)
Supplement: Table S3 — Genes bound by PSC in mitosis with cell cycle-related GO terms. Subset of genes with PSC bound in mitosis that have cell-cycle related GO terms that are enriched versus genomic background and versus the control as background. (XLS) [file pgen.1003135.s005.xls]

## Sheet: M genes, cell cycle related
Table S3. Genes bound by PSC in mitosis with cell cycle-related GO terms.
14-3-3epsilon	CG31196 gene product from transcript CG31196-RA
14-3-3zeta	CG17870 gene product from transcript CG17870-RB
alpha-Adaptin	CG4260 gene product from transcript CG4260-RA
alphaTub84B	alpha-Tubulin at 84B
Arf51F	ADP ribosylation factor 51F
Asx	Additional sex combs
aur	aurora
bam	bag of marbles
Btk29A	Btk family kinase at 29A
CG10336	CG10336 gene product from transcript CG10336-RC
CG11299	CG11299 gene product from transcript CG11299-RA
CG34422	CG34422 gene product from transcript CG34422-RA
CG5525	CG5525 gene product from transcript CG5525-RA
CG7033	CG7033 gene product from transcript CG7033-RC
chic	chickadee
Cks30A	Cyclin-dependent kinase subunit 30A
cmet	CENP-meta
CycA	Cyclin A
CycB	Cyclin B
CycT	Cyclin T
Dhc64C	Dynein heavy chain 64C
Dlic	Dynein light intermediate chain
Dp1	Dodeca-satellite-binding protein 1
dup	double parked
E(bx)	Enhancer of bithorax
E(Pc)	Enhancer of Polycomb
e(r)	enhancer of rudimentary
eIF-2beta	Eukaryotic initiation factor 2beta
G-ialpha65A	G protein alphai subunit 65A
Gap1	GTPase-activating protein 1
hts	hu li tai shao
jumu	jumeau
loco	locomotion defects
lwr	lesswright
mam	mastermind
Mcm5	Minichromosome maintenance 5
mod(mdg4)	modifier of mdg4
mts	microtubule star
N	Notch
Nap1	Nucleosome assembly protein 1
neur	neuralized
not	non-stop
osa	CG7467 gene product from transcript CG7467-RD
pita	CG3941 gene product from transcript CG3941-RA
Pp1-87B	Protein phosphatase 1 at 87B
ptip	CG32133 gene product from transcript CG32133-RA
Rab5	Rab-protein 5
Rho1	CG8416 gene product from transcript CG8416-RB
rok	Rho-kinase
RpL10Ab	Ribosomal protein L10Ab
RpL11	Ribosomal protein L11
RpL27	Ribosomal protein L27
RpL27A	Ribosomal protein L27A
RpL30	Ribosomal protein L30
RpL31	Ribosomal protein L31
RpL35	Ribosomal protein L35
RpL36A	Ribosomal protein L36A
RpL37A	Ribosomal protein L37A
RpL39	Ribosomal protein L39
RpS11	Ribosomal protein S11
RpS15	Ribosomal protein S15
RpS15Aa	Ribosomal protein S15Aa
RpS5a	Ribosomal protein S5a
RpS6	Ribosomal protein S6
Sbf	SET domain binding factor
Sfmbt	Scm-related gene containing four mbt domains
Sir2	CG5216 gene product from transcript CG5216-RA
slmb	supernumerary limbs
SMC1	CG6057 gene product from transcript CG6057-RA
smt3	CG4494 gene product from transcript CG4494-RA
snRNP-U1-70K	small ribonucleoprotein particle U1 subunit 70K
Sop2	Suppressor of profilin 2
spi	spitz
Src64B	Src oncogene at 64B
ssp2	short spindle 2
stau	staufen
Sxl	Sex lethal
Syx1A	Syntaxin 1A
Trf4-1	CG11265 gene product from transcript CG11265-RE
trx	trithorax
wee	CG4488 gene product from transcript CG4488-RA
XNP	CG4548 gene product from transcript CG4548-RA
